# Supplementary material for: Antibiotic Use and Care-Seeking Practices for Childhood Diarrhea and Respiratory Illnesses in Community Settings in Bangladesh: A Cross-Sectional Caregiver Survey
Source: Antibiotics (Basel). 2026 Jun 13;15(6):603. doi: 10.3390/antibiotics15060603 (PMC13296247; doi:10.3390/antibiotics15060603)
Supplement: Supplementary file 1 [file antibiotics-15-00603-s001.zip]

Archive with 2 entries (2 files):
- antibiotics-4326903-supplementary-file S1.pdf
- antibiotics-4326903-supplementary-file S2.pdf
